# Supplementary material for: Endogenous auxin and jasmonic acid levels are differentially modulated by abiotic stresses in rice
Source: Front Plant Sci. 2013 Oct 9;4:397. doi: 10.3389/fpls.2013.00397 (PMC3793129; doi:10.3389/fpls.2013.00397)
Supplement: Table S1 — The microarray dataset used in this study. [file DataSheet1.XLS]

## Sheet: JA
Gene name	Probe ID	Annotation	CK1(ZH11)	DR2d/CK1(ZH11)	HS30min/CK1(ZH11)	CK2(XS11)	DR2d/CK2(XS11)	CK3(IR64)	DR2d/CK3(IR64)	CD1d/CK3(IR64)	CK4(9311)	CD6h/CK4(9311)	CD1d/CK4(9311)	CK5(MH63)	CD6h/CK5(MH63)	CD1d/CK5(MH63)	CK6(ZS97)	CD6h/CK6(ZS97)	CD1d/CK6(ZS97)
OsLOX2	Os.4416.1.S1_at	LOC_Os08g39840 // Lipoxygenase 7, chloroplast precursor, putative, expressed	1	4.85758	1.84173	1	3.86876	1	10.2597	3.05768	1	2.29485	6.87782	1	2.5714	4.2677	1	1.26737	6.04418
OsAOS2	Os.7678.1.S1_at	LOC_Os03g12500 // Cytochrome P450 74A2, putative, expressed	1	2.30471	0.986519	1	9.42634	1	2.29378	6.04287	1	3.42588	5.31843	1	4.18682	8.18124	1	3.12494	5.52048
OsAOC	Os.11462.1.S1_at	LOC_Os03g32314	1	2.04713	0.698652	1	0.746191	1	2.06153	0.931863	1	0.853332	7.43139	1	1.89392	5.45461	1	5.89741	2.42302
OsOPR7	Os.12373.1.S1_at	LOC_Os08g35740 // 12-oxophytodienoate reductase 3, putative, expressed	1	5.62768	0.387537	1	4.4778	1	2.09637	0.712077	1	2.95373	2.39861	1	11.9993	10.4369	1	3.94026	3.11462
OsAOS1	Os.8266.1.A1_at	LOC_Os03g55800 // Cytochrome P450 74A1, chloroplast precursor, putative, expressed	1	3.31248	0.875267	1	2.55621	1	4.82849	2.05764	1	1.33159	7.85827	1	0.865099	5.00202	1	2.23517	1.78663
OsOPR1	Os.8778.1.S1_a_at	LOC_Os06g11280 // 12-oxophytodienoate reductase 2, putative /// LOC_Os06g11290 // 12-oxophytodienoate reductase 2, putative, expressed	1	0.530065	0.795559	1	13.2854	1	8.3815	2.50052	1	0.824283	0.875885	1	1.19596	1.16764	1	1.77706	3.20101
OsbHLH148	Os.7116.1.S1_at	LOC_Os03g53020 // Helix-loop-helix DNA-binding domain containing protein, expressed	1	5.5468	0.368638	1	4.16973	1	1.86184	5.1234	1	1.97269	5.43377	1	2.42878	8.74218	1	12.5298	2.35046
OsDAD1	Os.1344.1.S1_at	LOC_Os02g43700 // Lipase family protein, expressed	1	1.81356	0.505384	1	1.83567	1	1.51634	0.819963	1	1.12068	1.58713	1	1.12352	1.54322	1	3.53148	1.65802
OsCOI1a	Os.11384.1.S1_at	LOC_Os01g63420 // Coronatine-insensitive protein 1, putative, expressed	1	4.59043	0.530899	1	2.65053	1	4.9973	8.76284	1	2.43449	9.19151	1	6.04857	9.18534	1	1.30081	3.14081
OsCOI1b	Os.17042.1.S1_at	LOC_Os05g37690 // Coronatine-insensitive protein 1, putative, expressed	1	0.329719	0.4352	1	0.678897	1	1.28778	1.61738	1	0.903244	1.34973	1	1.21678	1.32183	1	1.12988	1.01579
OsCOI2	Os.19476.1.S1_at	LOC_Os03g15880 // Coronatine-insensitive protein 1, putative, expressed	1	0.957833	1.5874	1	0.686392	1	0.369167	1.5963	1	1.35869	0.858391	1	3.96942	0.513469	1	0.743863	1.6947
OsJAZ1	Os.12012.1.S1_at	LOC_Os10g25290 // ZIM motif family protein, expressed	1	1.29099	0.89031	1	2.83209	1	3.04836	1.25611	1	0.981985	6.89503	1	0.883505	1.3987	1	0.763145	1.34177
OsJAZ2	Os.10356.1.S1_at	LOC_Os03g08320 // ZIM motif family protein, expressed	1	5.47681	0.259799	1	4.86555	1	3.08722	0.307657	1	2.13405	1.50146	1	2.96367	0.520015	1	0.661905	2.1252
OsJAZ3	Os.8088.1.S1_at	LOC_Os03g08310 // ZIM motif family protein, expressed	1	2.15692	0.678935	1	0.681669	1	1.06654	0.360174	1	0.542179	0.487368	1	3.16526	0.532135	1	0.620847	2.01297
OsJAZ4	Os.9923.1.S1_s_at	LOC_Os03g08330 // ZIM motif family protein, expressed	1	3.02069	1.17119	1	1.58575	1	2.96389	2.51836	1	3.40464	0.351645	1	0.325852	0.460077	1	2.04346	1.89082
OsJAZ5	Os.4695.1.S1_s_at	LOC_Os03g28940 // ZIM motif family protein, expressed	1	2.57484	1.31301	1	2.70127	1	3.89668	1.78565	1	2.05678	1.36456	1	0.65486	1.22885	1	0.677128	3.58963
OsJAZ6	Os.12710.1.S1_at	LOC_Os07g42370 // ZIM motif family protein, expressed	1	1.69373	1.18815	1	1.60306	1	7.00741	1.19941	1	0.83129	0.208796	1	0.596473	1.19514	1	0.429493	1.86867
OsJAZ7	Os.48064.1.S1_at	LOC_Os09g26780 // ZIM motif family protein, expressed	1	2.05651	0.408946	1	2.29885	1	3.13515	0.547235	1	0.689028	1.39068	1	1.24356	2.20029	1	1.80523	0.875442
OsJAZ8	Os.15565.1.A1_at	LOC_Os09g23650 // Hsc70-interacting protein, putative, expressed	1	0.231125	0.496317	1	1.83567	1	2.14991	0.465841	1	2.77485	3.94982	1	0.670284	2.86791	1	1.37257	3.805
OsJAZ9	Os.12104.1.S1_at	LOC_Os08g33160 // ZIM motif family protein, expressed	1	0.180611	0.486472	1	1.9317	1	1.82516	0.372667	1	2.12211	4.99291	1	0.315288	2.23263	1	1.93598	0.868652
OsJAZ10	Os.12830.1.S1_at	LOC_Os04g55920 // ZIM motif family protein, expressed	1	1.82311	0.432368	1	1.98642	1	0.317484	3.57378	1	2.92847	1.99733	1	1.92754	2.97984	1	3.09189	0.859878
OsJAZ11	Os.55259.1.S1_at	LOC_Os04g32480 // ZIM motif family protein, expressed	1	1.141	0.510376	1	3.16422	1	2.83006	0.436647	1	2.16682	0.571261	1	3.27547	0.322722	1	2.41504	1.15661
OsJAZ12	Os.54883.1.S1_at	LOC_Os02g49970 // ZIM motif family protein, expressed	1	1.91306	0.503068	1	2.17927	1	1.83047	0.503937	1	1.03736	1.10295	1	1.11019	0.219868	1	1.00821	0.421164

## Sheet: IAA
Gene name	Probe ID	Annotation	CK1(ZH11)	DR2d/CK1(ZH11)	HS30min/CK1(ZH11)	CK2(XS11)	DR2d/CK2(XS11)	CK3(IR64)	DR2d/CK3(IR64)	CD1d/CK3(IR64)	CK4(9311)	CD6h/CK4(9311)	CD1d/CK4(9311)	CK5(MH63)	CD6h/CK5(MH63)	CD1d/CK5(MH63)	CK6(ZS97)	CD6h/CK6(ZS97)	CD1d/CK6(ZS97)
OsGH3-1	Os.36449.1.S1_at	LOC_Os01g57610 // Indole-3-acetic acid-amido synthetase GH3.6, putative, expressed	1	1.77609	0.833442	1	6.31143	1	4.80335	0.857933	1	0.843133	0.7493	1	0.7493	0.658517	1	0.643	0.438
OsGH3-2	Os.12501.1.S1_at	LOC_Os01g55940 // indole-3-acetic acid-amido synthetase GH3.1, putative, expressed	1	1.91041	0.876508	1	5.42618	1	0.883444	0.58442	1	0.580082	0.378873	1	0.849703	0.531955	1	1.05567	0.988223
OsGH3-3	Os.34283.2.S1_x_at	LOC_Os01g12160 // GH3 auxin-responsive promoter family protein, expressed	1	1.20881	1.20085	1	1.02536	1	0.796222	1.03796	1	1.03796	1.3038	1	1.2038	1.03796	1	0.68038	1.03796
OsGH3-4	Os.16010.1.S1_at	LOC_Os05g42150 // Indole-3-acetic acid-amido synthetase GH3.6, putative, expressed	1	1.04455	1.14749	1	3.73582	1	1.7099	0.870246	1	0.670246	0.870246	1	0.870246	0.958702	1	0.870246	0.427287
OsGH3-5	Os.21108.1.S1_at	LOC_Os05g50890 // GH3 auxin-responsive promoter family protein, expressed	1	0.570664	0.517475	1	0.503562	1	0.452561	0.875744	1	0.674976	0.556827	1	0.584829	0.620794	1	0.900631	0.524617
OsGH3-6	OsAffx.14552.1.S1_at	LOC_Os05g05180 // GH3 auxin-responsive promoter family protein, expressed	1	1.10503	0.891278	1	1.07627	1	0.736577	1.28761	1	1.3213	1.13525	1	1.58392	1.342	1	1.34	1.03108
OsGH3-7	Os.13846.1.S1_at	LOC_Os06g30440 // GH3 auxin-responsive promoter family protein, expressed	1	0.864402	0.325118	1	1.00712	1	0.851653	1.01238	1	0.904692	0.946758	1	1.20928	1.10164	1	0.89243	0.95721
OsGH3-8	Os.11798.1.S1_at	LOC_Os07g40290 // indole-3-acetic acid-amido synthetase GH3.1, putative, expressed	1	1.7262	1.43971	1	32.2072	1	4.94435	1.30623	1	1.00272	2.49015	1	0.901834	2.31066	1	1.34382	3.95168
OsGH3-9	Os.54822.1.S1_at	LOC_Os07g38860 // indole-3-acetic acid-amido synthetase GH3.1, putative /// LOC_Os07g38890 // indole-3-acetic acid-amido synthetase GH3.1, putative, expressed /// LOC_Os07g38880 // hypothetical protein	1	1.14849	1.64014	1	0.961383	1	1.2241	0.989529	1	0.989529	1.3989	1	0.98	0.6989	1	1.24598	0.989529
OsGH3-11	Os.50601.1.S1_x_at	LOC_Os07g47490 // Indole-3-acetic acid-amido synthetase GH3.9, putative, expressed	1	3.87625	0.606466	1	0.884583	1	1.51296	0.667809	1	0.667809	0.344567	1	0.466678	0.655677	1	0.432567	0.224668
OsGH3-12	OsAffx.30879.1.S1_x_at	LOC_Os11g08340 // GH3 auxin-responsive promoter family protein	1	1.01007	1.32557	1	1.0339	1	0.974231	1.46583	1	1.46583	1.94658	1	1.46583	1.34658	1	1.46583	1.97645
OsGH3-13	OsAffx.31270.1.S1_at	LOC_Os11g32520 // indole-3-acetic acid-amido synthetase GH3.1, putative	1	1.69692	0.724712	1	1.18669	1	4.80134	0.757137	1	0.757137	0.87571	1	1.2757	1.1175	1	0.975713	1.07571
OASA1	Os.4176.1.S1_at	LOC_Os03g61120 // anthranilate synthase component I family protein, expressed	1	0.698716	3.83833	1	0.676882	1	1.72194	1.13931	1	0.992878	0.656205	1	1.06963	0.978532	1	0.815481	0.600862
OASA2	Os.7114.1.S1_s_at	LOC_Os03g15780 // anthranilate synthase component I family protein, expressed	1	1.46961	1.4689	1	0.863425	1	1.8437	1.74896	1	1.12575	1.19867	1	1.0645	1.21001	1	1.03209	1.21497
TDD1/OASB1	Os.6876.1.S1_at	LOC_Os04g38950 // Anthranilate synthase component II, putative, expressed	1	0.809835	1.53054	1	0.903157	1	0.823065	3.36467	1	1.08347	1.0057	1	1.15573	1.20359	1	0.997027	1.61335
OASB2	Os.11814.1.S1_at	LOC_Os03g50880 // Anthranilate synthase component II, putative, expressed	1	0.589422	0.996837	1	1.29551	1	0.535766	1.16847	1	0.999501	0.815361	1	0.989385	1.28855	1	1.40734	1.00032
OsAMI1	Os.14965.1.S1_at	LOC_Os04g02754 // amidase family protein, putative, expressed	1	1.59689	0.860127	1	0.666151	1	0.618864	1.58068	1	0.835829	1.11682	1	0.721553	1.33834	1	1.3594	1.31663
OsAMI2	Os.9698.1.S1_at	LOC_Os04g02780 // amidase family protein, putative, expressed	1	1.29435	1.08506	1	0.828324	1	1.08303	1.30395	1	1.07943	1.16903	1	1.01699	1.02371	1	0.935532	1.09581
OsNIT1	Os.17898.1.S1_at	LOC_Os02g42330 // Nitrilase 4, putative, expressed	1	0.571131	1.0004	1	0.764638	1	0.52033	0.953478	1	0.811629	0.839936	1	0.96557	1.03309	1	0.924259	0.98182
OsNIT2	Os.4158.1.S1_at	LOC_Os02g42350 // Nitrilase 4, putative, expressed	1	1.01065	1.5074	1	0.542907	1	1.21678	1.0604	1	0.962375	0.956812	1	1.04699	1.05719	1	1.08608	0.97129
OsAO1	Os.8217.1.S1_at	LOC_Os10g04860 // Aldehyde oxidase 1, putative, expressed	1	1.05833	1.27286	1	1.22848	1	0.551256	0.766996	1	0.99678	1.02027	1	1.24555	1.03827	1	1.22048	1.32678
OsAO2	Os.15575.1.S1_at	LOC_Os03g57680 // Aldehyde oxidase 1, putative, expressed /// LOC_Os03g57720 // aldehyde oxidase-2, putative, expressed /// LOC_Os03g57690 // Aldehyde oxidase 1, putative, expressed	1	1.24747	0.9948	1	1.29941	1	1.16743	1.3032	1	0.844681	0.864717	1	0.927008	1.16145	1	0.963177	1.02311
OsAO4	Os.18981.1.S1_at	LOC_Os07g18120 // Aldehyde oxidase 3, putative, expressed	1	1.55956	0.96327	1	2.00675	1	1.05894	0.709975	1	1.00629	0.972158	1	0.915506	1.44207	1	1.23422	0.824203
YUCCA1	Os.4680.2.S1_x_at	LOC_Os01g45760 // flavin-containing monooxygenase family protein, putative, expressed	1	0.661623	1.85652	1	0.717854	1	0.568098	1.08166	1	1.08166	1.40817	1	1.20817	1.08166	1	1.50817	0.708166
YUCCA3	OsAffx.23770.1.S1_at	LOC_Os01g53200 // flavin-containing monooxygenase family protein, putative, expressed	1	0.911377	2.87128	1	0.581127	1	0.740317	3.50698	1	2.9507	3.50698	1	3.50698	4.50698	1	2.50698	5.50698
YUCCA4	Os.22585.1.S1_at	LOC_Os01g12490 // expressed protein	1	1.32719	0.908893	1	1.42556	1	0.862163	0.570926	1	1.00446	0.875784	1	0.845403	0.795684	1	0.878883	0.811782
YUCCA5	Os.18223.1.S1_s_at	LOC_Os12g32750 // expressed protein	1	1.06958	1.12685	1	0.57919	1	0.934501	0.977976	1	0.977976	1.4978	1	1.97798	1.3978	1	1.46978	0.897
YUCCA6	OsAffx.5436.1.S1_at	LOC_Os07g25540 // expressed protein	1	0.688355	1.37484	1	0.986027	1	0.531883	2.37106	1	1.73711	4.37106	1	2.37106	3.37106	1	3.37106	2.37106
YUCCA7	Os.52733.1.S1_at	LOC_Os04g03980 // flavin-containing monooxygenase YUCCA3, putative, expressed	1	0.656185	1.15298	1	1.12115	1	0.876516	4.10483	1	10.0668	48.4393	1	10.1855	15.488	1	5.283	26.8571
Gene name	Probe ID	Annotation	CK1(ZH11)	DR2d/CK1(ZH11)	HS30min/CK1(ZH11)	CK2(XS11)	DR2d/CK2(XS11)	CK3(IR64)	DR2d/CK3(IR64)	CD1d/CK3(IR64)	CK4(9311)	CD6h/CK4(9311)	CD1d/CK4(9311)	CK5(MH63)	CD6h/CK5(MH63)	CD1d/CK5(MH63)	CK6(ZS97)	CD6h/CK6(ZS97)	CD1d/CK6(ZS97)
OsABL1	Os.54299.1.S1_at	LOC_Os06g10880 // bZIP transcription factor family protein, expressed	1	1.83287	0.654477	1	1.64261	1	3.39737	0.799618	1	0.614748	0.44946	1	0.802761	1.09524	1	0.740286	0.428162
OsRR1	Os.56321.1.S1_at	LOC_Os07g03250 // Ovule development protein aintegumenta, putative, expressed	1	0.966918	1.34293	1	1.10591	1	1.0782	0.715162	1	0.715162	0.677152	1	0.715162	0.677152	1	0.715162	0.456772
OsCrll1	Os.7112.1.S1_at	LOC_Os03g05500 // expressed protein	1	1.04019	0.821573	1	1.49706	1	0.386557	0.963919	1	0.963919	0.639639	1	0.963919	1.39639	1	0.963919	0.432396
OsCrll2	OsAffx.18167.1.S1_at	LOC_Os10g07510 // LOB domain protein 31, putative, expressed	1	1.29623	1.49774	1	0.639213	1	1.49102	0.482366	1	0.482366	0.314348	1	0.482366	0.531435	1	0.482366	0.231435
OsCrll3	Os.18459.2.S1_x_at	LOC_Os01g66590 // AS2, putative, expressed	1	0.944658	1.26766	1	1.46611	1	5.58086	1.06854	1	0.793087	0.705144	1	0.704852	0.810648	1	0.839	0.685457
OsCrll4	Os.18280.1.S1_at	LOC_Os01g07480 // expressed protein	1	1.09083	1.13754	1	0.989742	1	0.395939	0.635779	1	0.69813	0.973	1	0.5813	0.47133	1	0.532839	0.698243
OsCOE1	Os.49821.1.S1_x_at	LOC_Os08g34380 // leucine-rich repeat family protein, putative, expressed	1	0.873261	0.993874	1	0.612599	1	0.822548	0.593421	1	0.960199	1.00299	1	0.818499	0.879908	1	0.960199	1.00299
OsIAA1	Os.9069.1.S1_at	LOC_Os01g08320 // Auxin-induced protein 22B, putative, expressed	1	0.822721	0.799176	1	0.637726	1	0.705593	0.537897	1	0.622997	0.480082	1	0.752066	0.627519	1	0.632589	0.584694
OsIAA2	OsAffx.26801.1.S1_x_at	LOC_Os01g09450 // AUX/IAA family protein, expressed /// LOC_Os05g09480 // AUX/IAA family protein, expressed	1	0.987255	0.957675	1	1.03958	1	0.389004	0.566381	1	0.583	0.698311	1	0.472984	0.58213	1	0.68382	0.587137
OsIAA3	Os.7855.1.S1_at	LOC_Os12g40900 // Auxin-induced protein 22D, putative, expressed	1	0.157607	0.302981	1	0.785882	1	0.497133	0.96106	1	0.688531	1.09328	1	0.69793	0.634668	1	0.685786	0.89985
OsIAA4	Os.18169.1.S1_at	LOC_Os01g18360 // AUX/IAA family protein, expressed	1	0.456397	0.410526	1	0.577665	1	0.925674	0.475615	1	0.793584	0.573416	1	0.433794	0.726096	1	0.682383	0.9372
OsIAA5	Os.9356.1.S1_at	LOC_Os01g48450 // Auxin-responsive protein IAA8, putative, expressed	1	0.820297	0.932051	1	0.43016	1	0.715258	0.851828	1	0.873761	0.546681	1	0.751872	0.76585	1	0.794519	0.617126
OsIAA6	Os.11608.1.S1_at	LOC_Os01g53880 // AUX/IAA family protein, expressed	1	3.40174	1.42779	1	2.30228	1	1.85467	1.52525	1	0.885218	0.995878	1	0.893446	0.703051	1	0.899396	1.43168
OsIAA7	Os.7355.1.S1_at	LOC_Os02g13520 // Auxin-responsive protein IAA26, putative, expressed	1	0.389705	0.782227	1	0.79852	1	0.897337	0.920679	1	1.1958	0.840812	1	1.11134	1.04278	1	0.843471	0.733417
OsIAA8	Os.17655.1.S1_at	LOC_Os02g49160 // AUX/IAA family protein, expressed	1	0.664876	0.322861	1	0.184781	1	0.485794	0.855288	1	0.5823	0.863256	1	0.754767	0.822356	1	0.727769	0.832522
OsIAA9	Os.23256.1.S1_at	LOC_Os02g56120 // AUX/IAA family protein, expressed	1	1.07972	1.57749	1	7.99687	1	10.0346	1.23688	1	1.324	1.08321	1	1.07332	1.4324	1	1.14564	1.42543
OsIAA10	Os.4806.1.S1_at	LOC_Os02g57250 // Auxin-responsive protein IAA13, putative, expressed	1	0.635059	0.685341	1	0.976532	1	0.308904	0.888611	1	0.613068	0.577557	1	0.730908	0.633486	1	0.808044	0.502631
OsIAA11	OsAffx.25512.1.S1_s_at	LOC_Os03g43400 // Auxin-responsive protein, putative, expressed	1	0.963134	5.56232	1	0.883692	1	0.696928	0.941841	1	0.941841	12.9418	1	0.841841	0.941841	1	0.869418	0.941841
OsIAA12	Os.9945.1.S1_at	LOC_Os03g43410 // AUX/IAA family protein, expressed	1	0.604424	0.801242	1	0.846645	1	0.859085	1.11499	1	1.11499	1.11499	1	1.11499	1.11499	1	1.11499	1.11499
OsIAA14	Os.26512.1.S1_at	LOC_Os03g58350 // AUX/IAA family protein, expressed	1	0.42941	1.75411	1	0.330027	1	0.332642	1.63603	1	0.442312	0.695548	1	0.542312	0.695548	1	0.5372	0.4821
OsIAA15	Os.4822.1.S1_at	LOC_Os05g08570 // AUX/IAA family protein, expressed	1	0.984606	0.808948	1	0.60822	1	1.55178	0.930055	1	0.648656	0.749802	1	1.06354	1.19567	1	0.835476	0.949487
OsIAA16	OsAffx.26801.1.S1_x_at	LOC_Os01g09450 // AUX/IAA family protein, expressed /// LOC_Os05g09480 // AUX/IAA family protein, expressed	1	0.785981	0.969814	1	0.303958	1	0.389004	0.566381	1	0.566381	0.466381	1	0.966381	0.266381	1	0.566381	0.366381
OsIAA17	Os.11876.1.S1_s_at	LOC_Os05g14180 // Auxin-responsive protein, putative, expressed	1	0.724772	0.880939	1	0.957596	1	1.10264	1.1265	1	0.967128	1.01969	1	1.00122	1.00892	1	1.00813	1.02956
OsIAA18	Os.8618.1.S1_at	LOC_Os05g44810 // AUX/IAA family protein, expressed	1	1.58041	0.814402	1	4.36161	1	3.50251	0.92518	1	0.789794	0.878251	1	1.08223	0.842702	1	0.978771	0.70304
OsIAA19	Os.8928.1.S1_at	LOC_Os05g48590 // Auxin-responsive protein, putative, expressed	1	1.49357	1.3105	1	1.36984	1	1.84336	1.81515	1	0.957322	1.11062	1	0.900265	0.955794	1	0.918518	1.28275
OsIAA20	Os.15798.1.S1_at	LOC_Os06g07040 // AUX/IAA family protein, expressed	1	0.580295	0.78152	1	17.5038	1	3.10789	0.524224	1	0.5372	0.92	1	1.07222	1.7932	1	0.735086	3.24377
OsIAA21	Os.7687.1.S1_at	LOC_Os06g22870 // Auxin-responsive protein, putative, expressed	1	0.429933	0.893834	1	0.675378	1	0.561012	1.21467	1	0.724888	0.883018	1	0.917434	0.86386	1	0.957591	0.707735
OsIAA22	Os.52594.1.S1_at	LOC_Os08g01780 // AUX/IAA family protein, expressed /// LOC_Os06g24850 // AUX/IAA family protein	1	1.37309	0.701047	1	1.61333	1	0.318603	0.607142	1	0.715526	0.53645	1	0.851834	0.533154	1	0.657239	0.405657
OsIAA23	Os.49290.1.S1_at	LOC_Os06g39590 // Auxin-induced protein 22B, putative, expressed	1	0.391423	0.553222	1	0.883268	1	1.20126	1.26131	1	0.794173	1.22004	1	0.687557	1.32594	1	0.588229	1.12424
OsIAA24	Os.8622.1.S1_at	LOC_Os07g08460 // AUX/IAA family protein, expressed	1	1.10841	0.588741	1	0.711145	1	2.63486	0.974831	1	0.490436	0.79535	1	0.559509	0.58321	1	0.589078	0.841123
OsIAA26	Os.57199.1.S1_at	LOC_Os09g35870 // Auxin-induced protein 22B, putative, expressed	1	1.10441	1.74717	1	1.19707	1	1.11622	0.811727	1	0.715526	0.53645	1	0.851834	0.533154	1	0.657239	0.405657
OsIAA27	Os.54127.1.S1_at	LOC_Os11g11410 // AUX/IAA family protein, expressed	1	0.673865	0.769236	1	0.338868	1	0.283029	0.784995	1	0.782125	0.883577	1	0.886582	0.516922	1	0.698456	0.624466
OsIAA28	OsAffx.18799.1.S1_at	LOC_Os11g11430 // expressed protein /// LOC_Os11g11420 // IAA18, putative	1	0.866396	1.00489	1	1.28961	1	1.11905	4.61607	1	3.13843	4.61607	1	4.24566	6.3569	1	4.32197	7.24964
OsIAA30	Os.10109.1.S1_at	LOC_Os12g40890 // Auxin-induced protein, putative, expressed	1	0.172858	0.769709	1	0.897198	1	0.738101	0.936993	1	0.717562	0.756666	1	0.750421	0.68694	1	0.636736	0.630417
OsIAA31	Os.7855.1.S1_at	LOC_Os12g40900 // Auxin-induced protein 22D, putative, expressed	1	0.157607	0.302981	1	0.785882	1	0.497133	0.96106	1	0.688531	1.09328	1	0.69793	0.634668	1	0.685786	0.89985
OsARF1	Os.22269.1.S1_at	LOC_Os01g13520 // Auxin response factor family protein, expressed	1	0.391735	0.617113	1	0.893358	1	0.790529	1.18218	1	0.843304	0.817407	1	1.17281	1.50384	1	1.24906	0.850983
OsARF2	Os.6367.2.S1_x_at	LOC_Os01g48060 // Auxin response factor 3, putative, expressed	1	1.29841	0.608627	1	0.817272	1	1.04779	1.09632	1	0.940177	0.968695	1	1.07635	1.13674	1	0.759229	0.724503
OsARF3	Os.34249.2.S1_x_at	LOC_Os01g54990 // Auxin response factor 3, putative, expressed	1	0.434824	0.479308	1	0.694814	1	0.488973	1.61016	1	0.731624	0.699863	1	1.12306	1.35072	1	0.861301	0.868112
OsARF4	Os.11696.1.S1_at	LOC_Os01g70270 // Auxin response factor 2, putative, expressed	1	1.11884	0.834943	1	1.27641	1	2.06393	1.4842	1	0.830314	1.14405	1	1.02937	1.08035	1	1.04443	1.51128
OsARF6	Os.25597.1.S1_at	LOC_Os02g06910 // Auxin response factor, putative, expressed	1	1.24252	0.409681	1	0.85526	1	0.863544	1.10369	1	0.596883	0.51091	1	0.752796	0.626548	1	0.863342	0.686268
OsARF7	Os.21860.1.S1_at	LOC_Os02g35140 // Auxin response factor 7, putative, expressed	1	0.639364	0.591853	1	0.77556	1	1.1311	0.903923	1	0.789304	0.760975	1	0.703978	0.676033	1	0.726051	0.798254
OsARF9	Os.17070.1.S1_at	LOC_Os04g36054 // Auxin response factor 9, putative, expressed	1	0.382864	0.60566	1	0.680319	1	0.657857	0.884309	1	0.676951	0.532092	1	0.686412	0.895046	1	0.747525	0.744095
OsARF10	Os.8374.1.S1_at	LOC_Os04g43910 // Auxin response factor 16, putative, expressed	1	0.234183	0.136734	1	0.877354	1	0.48196	1.09341	1	0.825065	0.982336	1	1.08222	0.903519	1	0.885539	1.23722
OsARF11	Os.48513.2.S1_x_at	LOC_Os04g56850 // Auxin response factor family protein, expressed	1	1.10196	1.41818	1	0.864824	1	1.34767	0.973626		0.9713	1.04722	1	1.5931	1.47631		1.2739	1.47381
OsARF12	Os.7177.2.S1_a_at	LOC_Os04g57610 // Auxin response factor 8, putative, expressed	1	0.444575	0.233195	1	0.342484	1	0.907695	1.38005	1	0.644488	0.737327	1	0.9198	0.993236	1	0.85573	0.957317
OsARF13	Os.56150.1.S1_at	LOC_Os04g59430 // auxin response factor, putative, expressed	1	1.2479	1.48628	1	1.04596	1	4.40917	5.20459	1	5.24532	3.13719	1	6.24894	7.21864	1	3.14213	4.14546
OsARF14	Os.50772.1.S1_at	LOC_Os05g43920 // Auxin response factor family protein, expressed	1	1.9963	0.433516	1	1.08071	1	1.28716	1.19045	1	1.02992	1.14997	1	1.23544	1.22658	1	0.986661	0.981132
OsARF15	Os.11036.1.S1_at	LOC_Os05g48870 // Auxin response factor 3, putative, expressed	1	1.036	0.461647	1	1.26438	1	2.30659	0.980493	1	0.762422	0.65698	1	1.104	1.11739	1	0.966031	0.686704
OsARF16	Os.22917.1.S1_at	LOC_Os06g09660 // Auxin response factor family protein, expressed	1	2.43178	1.36014	1	1.2437	1	1.02495	1.02527	1	0.884181	0.855947	1	0.735481	0.664453	1	0.825249	0.820093
OsARF17	Os.22750.1.S1_at	LOC_Os06g46410 // Auxin response factor 3, putative, expressed	1	0.671496	0.275477	1	0.985784	1	1.46531	0.784086	1	0.715843	0.562011	1	0.724727	0.843664	1	0.758784	0.567541
OsARF18	Os.22735.1.S1_at	LOC_Os06g47150 // Auxin response factor 16, putative, expressed	1	1.17592	0.121168	1	1.3376	1	1.27057	1.47117	1	0.981816	1.50319	1	1.13412	1.11114	1	0.969514	1.66611
OsARF19	Os.22271.2.S1_x_at	LOC_Os06g48950 // Auxin response factor family protein	1	1.12827	0.643162	1	2.27382	1	1.73642	0.985603	1	0.68931	0.652275	1	0.784561	0.849459	1	0.614047	0.480819
OsARF21	Os.48218.1.S2_at	LOC_Os08g40900 // Auxin response factor family protein, expressed	1	1.09357	0.92581	1	0.81626	1	0.876242	1.13978	1	0.912039	0.972719	1	1.0069	0.914312	1	0.677049	0.763015
OsARF23	Os.10817.3.S1_x_at	LOC_Os11g32110 // Auxin response factor 2, putative, expressed	1	1.64847	0.855319	1	1.15358	1	0.75691	1.05989	1	0.865942	0.944849	1	0.886457	0.818361	1	0.851686	0.783478
OsARF24	Os.18308.1.S1_at	LOC_Os12g29520 // Auxin response factor 2, putative, expressed	1	1.17358	0.74362	1	1.13521	1	0.737051	0.855818	1	0.904482	0.919739	1	0.83562	0.947546	1	0.902627	1.02724
OsARF25	Os.22272.1.S1_at	LOC_Os12g41950 // Auxin response factor 6, putative, expressed	1	1.24896	0.277111	1	1.29932	1	1.29619	0.855052	1	0.639407	0.658593	1	0.883292	0.854853	1	1.04564	0.874099
OsPIN1a	Os.54305.1.S1_at	LOC_Os06g12610 // Auxin efflux carrier component 1, putative, expressed	1	0.626595	0.622862	1	0.291609	1	0.940867	0.80231	1	0.80231	0.458942	1	0.80231	0.80231	1	0.80231	0.80231
OsPIN1b	Os.2230.1.S1_at	LOC_Os02g50960 // Auxin efflux carrier component 4, putative, expressed	1	0.666545	0.518653	1	1.11834	1	0.653789	0.935004	1	0.521459	0.453151	1	0.778574	0.753117	1	0.48793	0.508749
OsPIN1c	Os.50938.1.S1_at	LOC_Os11g04190 // Auxin Efflux Carrier family protein, expressed /// LOC_Os12g04000 // Auxin efflux carrier component 3, putative, expressed	1	0.904555	1.54406	1	0.494113	1	0.847973	0.807202	1	0.68072	0.98072	1	0.78072	0.645807	1	0.707202	0.907202
OsPIN2	Os.53995.1.S1_at	LOC_Os06g44970 // Auxin efflux carrier component 4, putative, expressed	1	0.987241	1.0413	1	1.03599	1	0.873423	1.1285	1	1.1285	1.21313	1	1.1285	1.1285	1	1.32413	1.1285
OsPIN5a	Os.17449.1.A1_at	LOC_Os01g69070 // Auxin Efflux Carrier family protein, expressed	1	0.162949	0.312295	1	3.20334	1	0.264063	0.675054	1	0.955331	0.399857	1	0.949876	0.624351	1	0.870505	0.460825
OsPIN5b	Os.53828.1.S1_at	LOC_Os08g41720 // Auxin Efflux Carrier family protein	1	1.08507	1.12954	1	3.26872	1	4.34392	6.09987	1	1.323	2.102	1		1.57132	1	1.3681	1.2693
OsPIN8	OsAffx.2304.1.S1_s_at	LOC_Os01g51780 // Auxin efflux carrier component 3, putative, expressed	1	0.955446	1.54011	1	1.02079	1	0.397238	1.04384	1	1.32404	1.90438	1	1.04384	1.04384	1	1.13044	1.04384
OsPIN9	Os.37330.1.S1_at	LOC_Os01g58860 // Auxin Efflux Carrier family protein, expressed	1	0.898538	1.02591	1	1.6088	1	0.419978	0.800961	1	0.680096	0.800961	1	0.380096	0.800961	1	0.800961	0.53801
OsPIN10a	Os.33170.2.S1_at	LOC_Os01g45550 // auxin efflux carrier protein, putative, expressed	1	0.887629	1.07918	1	1.37918	1	0.722902	0.844644	1	0.68901	0.79071	1	0.756604	0.766036	1	0.768354	0.9211
OsPIN10b	OsAffx.27390.1.S1_at	LOC_Os05g50140 // Auxin efflux carrier component 3, putative	1	1.08662	1.35705	1	0.916244	1	1.96296	0.470659	1	0.470659	0.42413	1	0.5313	0.638921	1	0.431	0.26942
OsGNOM1	Os.19756.1.S1_at	LOC_Os03g46330 // Pattern formation protein EMB30, putative, expressed	1	1.38575	2.93128	1	1.27194	1	0.779287	0.815623	1	0.801917	0.652303	1	0.830016	0.860254	1	0.730432	0.541737
OsAFB2	Os.10149.1.S1_x_at	LOC_Os04g32460 // TRANSPORT INHIBITOR RESPONSE 1 protein, putative, expressed	1	1.35725	1.16893	1	1.367863241`	1	1.26958	0.847844	1	0.747381	0.558351	1	0.696835	0.784638	1	0.985785	0.867531
OsSAUR3	OsAffx.23985.1.S1_at	LOC_Os01g70050 // Auxin responsive protein	1	0.839123	0.722588	1	1.04371	1	1.03583	0.96459	1	0.914983	0.618609	1	0.759991	0.509731	1	0.796452	0.572089
OsSAUR5	OsAffx.2511.1.S1_at	LOC_Os02g05060 // Auxin responsive protein, expressed	1	0.919965	1.1905	1	1.39221	1	0.685515	0.660165	1	0.660165	0.360165	1	0.660165	0.760165	1	0.860165	0.560165
OsSAUR7	OsAffx.17472.1.S1_at	LOC_Os02g20320 // Auxin responsive protein	1	1.18928	1.25336	1	0.900855	1	0.209504	0.649248	1	0.649248	0.538665	1	0.549248	0.649248	1	0.449248	0.649248
OsSAUR9	Os.23391.1.A1_at	LOC_Os02g24740 // Auxin-induced protein 10A5, putative, expressed	1	1.2859	2.16298	1	0.734524	1	0.664463	0.826945	1	0.826945	0.682694	1	0.728269	0.826945	1	1.08269	1.48269
OsSAUR12	Os.49319.1.S1_at	LOC_Os02g52990 // Auxin responsive protein, expressed	1	1.26585	1.20457	1	1.14784	1	1.20764	0.865377	1	0.794682	0.805732	1	0.749739	0.810474	1	0.746784	0.837822
OsSAUR19	Os.55455.1.S1_at	LOC_Os04g45370 // expressed protein	1	1.31172	1.04212	1	1.22722	1	1.24712	1.7316	1	1.19475	1.0959	1	1.15132	0.966439	1	1.18916	1.28759
OsSAUR21	OsAffx.14380.1.S1_s_at	LOC_Os04g52670 // Auxin responsive protein, expressed	1	0.456607	0.853107	1	0.302991	1	0.709921	1.28581	1	0.785811	0.685452	1	1.18581	1.08581	1	0.785811	0.685811
OsSAUR31	OsAffx.28989.1.S1_s_at	LOC_Os08g02520 // Auxin-induced protein 10A5, putative, expressed	1	0.885275	1.04175	1	0.094139	1	0.781986	0.0874768	1	0.108748	0.0874768	1	0.208748	0.0874768	1	0.208748	0.0674768
OsSAUR33	Os.49711.1.S1_at	LOC_Os08g35110 // auxin-responsive protein, putative, expressed	1	1.16849	1.04272	1	7.68329	1	4.79264	0.636728	1	0.857154	0.817433	1	1.26585	0.947313	1	0.846315	0.74048
OsSAUR39	Os.39652.1.S1_at	LOC_Os09g37330 // auxin induced protein, putative, expressed	1	5.73964	1.78192	1	0.361096	1	0.414224	0.588905	1	2.09704	4.41595	1	0.670915	1.39432	1	2.17927	4.77513
OsSAUR49	OsAffx.6505.1.S1_at	LOC_Os09g37440 // auxin induced protein, putative	1	0.969413	0.426187	1	1.52725	1	1.68342	1.28808	1	1.28565	1.56876	1	1.57871	1.48561	1	1.66903	1.5603
OsSAUR55	Os.50785.1.S1_at	LOC_Os09g37500 // auxin induced protein, putative, expressed	1	0.957787	0.413109	1	0.240613	1	0.54453	0.839169	1	0.789616	0.683344	1	0.707419	0.63574	1	0.751071	0.586336
OsSAUR58	Os.55333.1.S1_at	LOC_Os12g43110 // Auxin responsive protein, expressed	1	0.686532	0.419874	1	1.25718	1	0.657318	0.785726	1	0.794572	0.626186	1	0.688693	0.784738	1	0.586832	0.596865
OsTIR1	Os.9021.2.S1_at	LOC_Os05g05800 // TRANSPORT INHIBITOR RESPONSE 1 protein, putative, expressed	1	1.35003	1.86959	1	0.726547	1	0.554787	0.817554	1	0.58707	0.60188	1	1.37165	0.603261	1	1.05871	1.56019
OsCUL1	Os.15285.1.S1_a_at	LOC_Os01g27150 // Cullin-1, putative, expressed	1	1.25869	1.58492	1	1.04784	1	0.557389	0.858797	1	0.986835	1.4789	1	1.03673	1.64633	1	1.15842	1.58658
OsARP	Os.11913.2.S1_a_at	LOC_Os03g22270 // Dormancy/auxin associated protein, expressed	1	1.49702	1.23952	1	0.935792	1	1.17069	2.06082	1	1.13128	1.38176	1	0.708056	0.606452	1	0.603529	0.723504
Nal1	Os.47617.1.S1_at	LOC_Os04g52479 // peptidase, trypsin-like serine and cysteine proteases, putative, expressed	1	0.821764	0.730115	1	0.7297	1	0.503117	0.781653	1	0.80401	0.835998	1	0.941302	0.686378	1	0.776319	0.79433
OsPID1	Os.54625.1.S1_at	LOC_Os12g42020 // Serine/threonine protein kinase, putative, expressed	1	0.9748	1.18687	1	0.450022	1	0.64632	0.543805	1	1.10659	1.32934	1	0.885806	1.15865	1	1.26776	1.9004
OsPIDL1	Os.19371.1.S1_at	LOC_Os12g29580 // protein kinase, putative, expressed	1	0.463205	0.342375	1	0.464042	1	0.758604	0.575182	1	0.602815	0.359814	1	0.559361	0.673556	1	0.598489	0.36706
OsIAA13	Os.8585.1.S1_at	LOC_Os03g53150 // Auxin-responsive protein IAA14, putative, expressed	1	0.816468	1.36305	1	0.306196	1	0.840836	0.890474	1	0.890474	0.658905	1	0.61389	0.890474	1	0.890474	0.768905
OsARF8	Os.7177.2.S1_a_at	LOC_Os04g57610 // Auxin response factor 8, putative, expressed	1	0.784257	0.751351	1	1.85351	1	0.619839	2.58334	1	1.33403	1.7334	1	0.533403	1.63403	1	0.62334	1.32588
OsCKI1	Os.27664.1.S1_at	LOC_Os02g40860 // Casein kinase I, epsilon isoform, putative, expressed	1	0.960073	0.996981	1	1.00395	1	1.38405	0.897204	1	0.880553	1.00558	1	1.21786	0.918812	1	1.09305	1.09243
OsWRKY31	Os.33131.1.A1_at	LOC_Os03g20550 // WRKY DNA binding domain containing protein, expressed	1	2.46709	0.955945	1	2.49322	1	2.07123	0.535184	1	0.645341	1.18614	1	0.630542	0.949177	1	0.764789	1.87363
LAZY1	Os.27186.1.S1_at	LOC_Os11g29840 // expressed protein	1	0.528129	0.687559	1	0.423302	1	0.639643	0.539724	1	0.732549	0.60651	1	1.02266	0.60651	1	0.777457	0.616692
LAX1	Os.38423.1.S1_at	LOC_Os01g61480 // Transcription factor LAX PANICLE, putative, expressed	1	1.02155	1.3886	1	1.70976	1	2.15684	1.90006	1	1.90006	2.13786	1	1.8302	1.683	1	1.68193	1.3873
