# Supplementary material for: Endogenous auxin and jasmonic acid levels are differentially modulated by abiotic stresses in rice
Source: Front Plant Sci. 2013 Oct 9;4:397. doi: 10.3389/fpls.2013.00397 (PMC3793129; doi:10.3389/fpls.2013.00397)
Supplement: Table S2 — The primers for qPCR used in this study. [file DataSheet2.XLS]

## Sheet: Sheet1
Primers for real-time PCR used in this paper
gene name	ID	forward primer	reversed primer sequence
YUCCA1rt	LOC_Os01g45760	ATGGTCAACTGTCAAGCCCAA	AAATGCCCTCCCTCGTGAA
YUCCA2rt	LOC_Os05g45240	CCGACCTGCCATAAGAAGA	TCTGAACGACCATCCACAA
YUCCA3rt	Os01g0732700	TCATGGACACAAGGTTGGAGG	TTCGGAAAACAACTCCCGG
YUCCA4rt	Os01g0224700	GGCCGGCCTAATTTTAACTGG	TTCTCAAAAAAGACGCGCGAC
YUCCA5rt	Os12g0512000	GCGAAATAAAGGTGGTCCCAG	AGTGGCAAAGATGACGGCA
YUCCA6rt	Os07g0437000	CATTCCCAGATGGTTGGAAGG	CATGGCAATGTCCTGTGCA
YUCCA7rt	Os04g0128900	AAGCCAACCAAGAAGAGCACG	TCCATCAACTGGCAAGCTCAC
YUCCA8rt	Os03g0162000	TCGAGCTTAGCTCATCGGTTC	CCCATCCAGCACAATGCAA
OASA1rt	LOC_Os03g61120	GTGGTTGTATTCTGGTAG	TTCCTCTTCTAATTGTTCC
OASA2rt	LOC_Os03g15780	GGAAGGAATGATGTTGGAA	GGAGTAGCGTTCAATGTT
OASB1rt	LOC_Os04g38950	AAGAAGTACAGGCACATC	TCACGAAGTTGAGAATGA
OASB2rt	LOC_Os03g50880	GCAATGATGAACTTACCA	GCAATGATATACCTGAATCT
OsGH3-1rt	LOC_Os01g57610	GAGATGACGACTTAGCCTATATG	TTTGAGACGGAGGAAATAACAT
OsGH3-2rt	LOC_Os01g55940	AGCCTTCTACTACAACTACTACT	TGACACTGACACCGACTG
OsGH3-3rt	LOC_Os01g12160	ATGCTTCACCACATCATT	CTCTCCAGTTACGGATAAG
OsGH3-4rt	LOC_Os05g42150	GACGACGACCTGTGATAG	TCCATGCTTAATTAGCTCCTTA
OsGH3-5rt	LOC_Os05g50890	CATTGACGCAGGCTACAC	ACCACCAAGGCTTAGGAA
OsGH3-6rt	LOC_Os05g05180	GGTGTTCATCTCCGATTC	GTGAGGGATTCTTCTTGTAG
OsGH3-7rt	LOC_Os06g30440	GGTCTCAGGAGTATCATT	GTTGTGTCTACAGTTACG
OsGH3-8rt	LOC_Os07g40290	GTCCAAGAATCTGAAGTAGTAG	TTGCCACTAACTGACAGA
OsGH3-9rt	LOC_Os07g38890	CGTCGTGTCTAGCCAATT	AATAAAGATGCCAAACAGGATG
OsGH3-10rt	LOC_Os07g38860	ATCGTCACGGATGAGATG	TTACACGTTCAAGACAGATG
OsGH3-11rt	LOC_Os07g47490	AGTGGAGACTCTGGTTAG	GACAGTTATTGGTTCTTCATC
OsGH3-12rt	LOC_Os11g08340	CGTGCTCCGGGTCCTTAA	TCAATCGTAGTCGTAGGCAGTG
OsGH3-13rt	LOC_Os11g32510	TCGTCGGTGAACCAGTACAAGA	ACGGCGTCGCTGAAGAAG
OsAOS1rt	LOC_Os03g55800	CAAGGACTTCGTCGTGCTC	TCCGTATCCGTACAAGCTGA
OsAOS2rt	LOC_Os03g12500	CAATACGTGTACTGGTCGAATGG	AAGGTGTCGTACCGGAGGAA
OsOPR1rt	LOC_Os06g11290	TCCGAGGCAGTACACTAC	GGTTTGGATCAACGAAGAGA
OsOPR7rt	LOC_Os08g35740	GACCGCACTGACGAGTATGGT	CCACAGCCCTAGTTACCTCAAGTAG
OsOPR13rt	AK106409	TAGAGAAGACTGAAGAGAAC	AGTGTGAAATGCTTGATG
OsLOX2rt	LOC_Os08g39840	GCATCCCCAACAGCACATC	AATAAAGATTTGGGAGTGACATATTGG
OsAOCrt	LOC_Os03g32314	AAGAGGAATCGAGGACAAGATATTTG	AAGCCTCTTCTTGTTCGGATCA
OsbHLH148rt	LOC_Os03g53020	ATCTCCATATCTCCTTGT	TTTGTACTCTTCTCTTTCTT
OsCOI1art	LOC_Os01g63420	GCCTTGTATGGTTATTGT	TCTTACAGTTACAGAGGAA
OsCOI1brt	Os05g0449500	TGATATGTGGTTATTGTATG	CAGAGTGTTCCTTAGTAT
OsJAZ1rt	Os10g0392400	AGGAGGAGAATATCACAA	GAACACTGTATATGCTCTA
